# Supplementary material for: Advanced viral genome in vitro Cas9 editing (AdVICE): an overnight method for traceless and limitless manipulation of adenoviral and vector genomes with large transgenes
Source: J Virol. 2025 May 21;99(6):e02265-24. doi: 10.1128/jvi.02265-24 (PMC12172474; doi:10.1128/jvi.02265-24)
Supplement: Table S1 — Parental vectors, guide RNAs, inserts, and construction technique used for this study. [file jvi.02265-24-s0001.xlsx]

## Sheet: Sheet1
Table S1: List of vectors used in the study
Name	Ad5 backbone	Genome size	Genome %	Packaging line	Insert	Parental vector	Construction/insert
Control vectors
pTTBC1/Ad-CMV-DEST	[old dE13]	34605	0.962908	293	empty vector	Ad-CMV-DEST	Thermo
pTTBC2	[old dE1] dE3	33513	0.932523	293	empty vector	pTTBC1	E3 RNP spacers + E3 GA bridge
pTTBC3	dE13	32972	0.917469	293	empty vector	pTTBC2	E1 RNP spacers + E1 GA bridge
pTTBC4	dE134	30431	0.846764	293N4	empty vector	pTTBC3	E4 RNP spacers + self-ligation
pTTBC6	dE134+orf6	31300	0.870944	293	empty vector	pTTBC3	E4 RNP spacers + GA SV40-orf6 insert
pTTBC48	dE13	32253	0.897462	293	tdTomato	pTTBC3	GW LR pER304
pTTBC49	dE134	29344	0.816517	293N4	tdTomato	pTTBC4	GW LR pER304
Gene editing vectors
pTTBC30	dE13	34987	0.973538	293	Cas9wt	pTTBC3	GW LR pTTBC19
pTTBC42	dE13	34987	0.973538	293	Cas911	pTTBC3	GW LR pTTBC18
pTTBC14	dE134	36605	1.01856	293N4	PEmax-dnMLH1	pTTBC4	GW LR pTTBC11
pTTBC62	dE134+orf6	37842	1.05298	293	PEmax-dnMLH1	pTTBC6	GW LR pTTBC11
pTTBC67	dE134	37059	1.03119	293N4	PEmax-dnMLH1 PEG-AR 10bp	pTTBC14	L5/E4 RNP spacer + GA PEG PCR from pTTBC52
pTTBC68	dE134	37056	1.03111	293N4	PEmax-dnMLH1 PEG-AR 7bp	pTTBC14	L5/E4 RNP spacer + GA gBlock tTTBC7
Packaging vector
pTTBC27	na	na	na	na	E4 orf6/7 ENTRY vector	pDONR221	GW BP oIB882-883 PCR from pTTBC3
pTTBC28	na	na	na	na	E4 orf6/7 tet-inducible puro lenti	pCW57.1 (Addgene 41393)	GW LR pTTBC27
Starting vectors
pTTBC11	na	na	na	na	PEmax-dnMLH1 AgeI/NcoI from Addgene 174828	pDONR221 with added AgeI/NcoI	T4 ligase
pER304	na	na	na	na	tdTomato	pDONR201	GW BP
pTTBC18	na	na	na	na	S.pyogenes Cas911 from Addgene 71814	pDONR201	GW BP
pTTBC19	na	na	na	na	S.pyogenes Cas9 wt from Addgene 42230	pDONR201	GW BP
pTTBC52	na	na	na	na	AR PEG with 10 bp homology	pLH-sgRNA1 (Addgene 75388)	gBlock GA in U6 lenti Bbs1-EcoRI
Spacers
pV GFP insertion	na	na	na	na	CCCCAGCATCGTTTAAAAGC
E1 reversion upstream	na	na	na	na	TATTATAGTCAGTCGAAGCT
E1 reversion downstream	na	na	na	na	CGACAGATCACTGAAATGTG
ITR genome trapping	na	na	na	na	CCACCCCCTCATTATCATAT
E1 deletion fw	na	na	na	na	GCCAACTTTGACCCGGAACG
CMV rev (E1 deletion rev)	na	na	na	na	ACACTTGATGTACTGCCAAG
E3 deletion fw	na	na	na	na	CGACTGAATGTTAAGTGGAG
E3 deletion rev	na	na	na	na	GGAGAAAGTTTGCAGCCAGG
E4 self-ligation fw	na	na	na	na	CTGTGAGTTTGATTAAGGTA
E4 self-ligation rev	na	na	na	na	GCGGAGTAACTTGTATGTGT
L5/E4 PEG insertion	na	na	na	na	GATCTGTATAAGCTATGTGG
gBlocks, PCR inserts and primers
eGFP-protV fw	na	na	na	na	CGCTACCACCCCAGCATCGTTGGATCTGGATCTATGGTGAGCAAGGGCGAG
eGFP-protV rev	na	na	na	na	ATCTGCAAGAACCACAAAGACCGGCTTCACTTGTACAGCTCGTCCAT
E1 cloning fw	na	na	na	na	GTCAAAGTTGGCGTTTTATTATTATAGTCAGCTGACGTGTAGTGTATTTATACCC
E1 cloning rev	na	na	na	na	CACCCTTAAGCCACGCCCACACATTTCAGTACCTCAATCTGTATCTTCATCGC
GFP PCR for pV cloning	na	na	na	na	eGFP		cgctaccaccccagcatcgttggatctggatctatggtgagcaagggcgagGAGCTGTTCACCGGGGTGGTGCCCATCCTGGTCGAGCTGGACGGCGACGTAAACGGCCACAAGTTCAGCGTGTCCGGCGAGGGCGAGGGCGATGCCACCTACGGCAAGCTGACCCTGAAGTTCATCTGCACCACCGGCAAGCTGCCCGTGCCCTGGCCCACCCTCGTGACCACCCTGACCTACGGCGTGCAGTGCTTCAGCCGCTACCCCGACCACATGAAGCAGCACGACTTCTTCAAGTCCGCCATGCCCGAAGGCTACGTCCAGGAGCGCACCATCTTCTTCAAGGACGACGGCAACTACAAGACCCGCGCCGAGGTGAAGTTCGAGGGCGACACCCTGGTGAAC…
E1 reversion PCR	na	na	na	na	E1		GTCAAAGTTGGCGTTTTATTATTATAGTCAGCTGACGTGTAGTGTATTTATACCCGGTGAGTTCCTCAAGAGGCCACTCTTGAGTGCCAGCGAGTAGAGTTTTCTCCTCCGAGCCGCTCCGACACCGGGACTGAAAATGAGACATATTATCTGCCACGGAGGTGTTATTACCGAAGAAATGGCCGCCAGTCTTTTGGACCAGCTGATCGAAGAGGTACTGGCTGATAATCTTCCACCTCCTAGCCATTTTGAACCACCTACCCTTCACGAACTGTATGATTTAGACGTGACGGCCCCCGAAGATCCCAACGAGGAGGCGGTTTCGCAGATTTTTCCCGACTCTGTAATGTTGGCGGTGCAGGAAGGGATTGACTTACTCACTTTTCCGCCGGCGCCCGG…
E1 GA bridge	na	na	na	na	oIB862/863 oligos		ccaggtgttttTCTCAGGTGTTTTCCGCGTGGCAGTACATCAAGTGTATCATATGCCAA
E3 GA bridge	na	na	na	na	oIB857/858 PCR off Ad-CMV-DEST		CTACGACTGAATGTTAAGTGaataaaaaaaaataataaagcatcacttacttaaaatcagttagcaaatttctgtccagtttattcagcagcacctccttgccctcctcccagctctggtattgcagcttcctcctGGCTGCAAACTTTCTCCACA
tTTBC7 gBlock	na	na	na	na	PEG AR 7 bp homology		cattcagtagtatagccccaCCACCAGAGGGCCTATTTCCCATGATTCCTtcatatttgcatatacgatacaaggctgttagagagataattggaattaatttgactgtaaacacaaagatattagtacaaaatacgtgacgtagaaagtaataatttcttgggtagtttgcagttttaaaattatgttttaaaatggactatcatatgcttaccgtaacttgaaagtatttcgatttcttggctttatataTCTTGTGGAAAGGACGAAACaccgCTACCAGCTCACCAAGCTCCGTTTAAGAGCTAAGCTGGAAACAGCATAGCAAGTTTAAATAAGGCTAGTCCGTTATCAACTTGAAAAAGTGGCACCGAGTCGGTGCTTACAGGcTGgACacta…
PEG PCR	na	na	na	na	PEG AR 10 bp homology oTTBC5/6 PCR from pTTBC52		cattcagtagtatagccccaCCACCAGAGGGCCTATTTCCCATGATTCCTtcatatttgcatatacgatacaaggctgttagagagataattggaattaatttgactgtaaacacaaagatattagtacaaaatacgtgacgtagaaagtaataatttcttgggtagtttgcagttttaaaattatgttttaaaatggactatcatatgcttaccgtaacttgaaagtatttcgatttcttggctttatataTCTTGTGGAAAGGACGAAACaccgCTACCAGCTCACCAAGCTCCGTTTAAGAGCTAAGCTGGAAACAGCATAGCAAGTTTAAATAAGGCTAGTCCGTTATCAACTTGAAAAAGTGGCACCGAGTCGGTGCTGCTTACAGGcTGgACa…
AR PEG gBlock	na	na	na	na	PEG AR 10 bp homology		TCTTGTGGAAAGGACGAAACaccgCTACCAGCTCACCAAGCTCCGTTTAAGAGCTAAGCTGGAAACAGCATAGCAAGTTTAAATAAGGCTAGTCCGTTATCAACTTGAAAAAGTGGCACCGAGTCGGTGCTGCTTACAGGcTGgACactaTCgAGaAGCTTGGTGAGCTGACGACACTCGCGGTTCTATCTAGTTACGCGTTAAACCAACTAGAATTTTTTTaattcTCGACCTCGAGACAAATGGC
SV40-orf6	na	na	na	na	PCR splice from pTTBC2 for E4orf6 and Addgene 19065 for the SV40 promoter		accacatagcttatacagatcaccgtaccttaatcaaacCTACATGGGGGTAGAGTCATAATCGTGCATCAGGATAGGGCGGTGGTGCTGCAGCAGCGCGCGAATAAACTGCTGCCGCCGCCGCTCCGTCCTGCAGGAATACAACATGGCAGTGGTCTCCTCAGCGATGATTCGCACCGCCCGCAGCATAAGGCGCCTTGTCCTCCGGGCACAGCAGCGCACCCTGATCTCACTTAAATCAGCACAGTAACTGCAGCACAGCACCACAATATTGTTCAAAATCCCACAGTGCAAGGCGCTGTATCCAAAGCTCATGGCGGGGACCACAGAACCCACGTGGCCATCATACCACAAGCGCAGGTAGATTAAGTGGCGACCCCTCATAAACACGCTGGACAT…
Vectors for GFP silencing
pER306 PGK-GFP SV40-blast (GFP in Addgene 19065)
pJS45 U6-sgGFP EF1a-puro (Church T1 guide in Addgene 52963 switched to puro)
Abbreviations
GW LR/BP, Gateway cloning with LR/BP clonase
GA, Gibson Assembly
TTBC, "Targeting Transcription in Breast Cancer" (INSERM U1312 Team 7)
dE134, deletion in Ad5 E1, E3 and E4 regions
gBlock, dsDNA fragment from iDT
PEG, prime editing guide
